# Supplementary material for: TGF-β-Induced PAUF Plays a Pivotal Role in the Migration and Invasion of Human Pancreatic Ductal Adenocarcinoma Cell Line Panc-1
Source: Int J Mol Sci. 2024 Oct 24;25(21):11420. doi: 10.3390/ijms252111420 (PMC11546992; doi:10.3390/ijms252111420)
Supplement: Supplementary file 1 [file ijms-25-11420-s001.zip]

Archive with 1 entries (1 files):
- ijms-3282195-supplementary.pdf
